# Supplementary material for: Genome sequence of the corn leaf aphid (Rhopalosiphum maidis Fitch)
Source: Gigascience. 2019 Apr 6;8(4):giz033. doi: 10.1093/gigascience/giz033 (PMC6451198; doi:10.1093/gigascience/giz033)
Supplement: Supplemental Files [file giz033_supplemental_files.zip]

Archive with 22 entries (22 files):
- Supplementary Data S1 - PacBio and Illumina summary.xlsx
- Supplementary Data S10 - Rma01760.trim_phyml_tree
- Supplementary Data S11 - Rma08772.trim_phyml_tree
- Supplementary Data S12 - Rma11572.trim_phyml_tree
- Supplementary Data S13 - Rma10344.trim_phyml_tree
- Supplementary Data S14 - Rma11418.trim_phyml_tree
- Supplementary Data S15 - Rma12243.trim_phyml_tree
- Supplementary Data S16 - Rma13322.trim_phyml_tree
- Supplementary Data S18 - Rma14036.trim_phyml_tree
- Supplementary Data S19 - Rma15269.trim_phyml_tree
- Supplementary Data S2 - Rma07998.trim_phyml_tree
- Supplementary Data S20 - Rma16213.trim_phyml_tree
- Supplementary Data S21 - Rma16838.trim_phyml_tree
- Supplementary Data S22 - predicted detoxification genes.xlsx
- Supplementary Data S3 - Rma09603.trim_phyml_tree
- Supplementary Data S4 - Rma01752.trim_phyml_tree
- Supplementary Data S5 - Rma01754.trim_phyml_tree
- Supplementary Data S6 - Rma01753.trim_phyml_tree
- Supplementary Data S7 - Rma01756.trim_phyml_tree
- Supplementary Data S8 - Rma01758.trim_phyml_tree
- Supplementary Data S9 - Rma01759.trim_phyml_tree
- Supplementary Figures S1-S24.docx
