# Supplementary material for: Genome sequence of the corn leaf aphid (Rhopalosiphum maidis Fitch)
Source: Gigascience. 2019 Apr 6;8(4):giz033. doi: 10.1093/gigascience/giz033 (PMC6451198; doi:10.1093/gigascience/giz033)
Supplement: Supplemental Files [file giz033_supplemental_files.zip › Supplementary Data S1 - PacBio and Illumina summary.xlsx]

## Sheet: PacBio reads
Supplementary Data 1.1. Summary of PacBio long reads
	Genome sequencing	Iso-Seq
Total Cells	16	1
Total base	70377990502	10082157954
Read count	7407462	8446212
mean length (bp)	9501	1194
Median length (bp)	6817	968
Minimum length (bp)	50	50
Maximum length (bp)	101600	51740
Coverage	208.2	NA
Supplementary Data 1.2. Summary of Illunima short reads
	Genomic DNA sequencing				Strand-specific RNA-Seq
	Number	Length(bp)	Total Base (bp)	Coverage	Number	Length (bp)
Raw read pairs	247330082	151	74693684764	220.9	188042051	151
Non-duplicated read pairs	246659804	151	74491260808	220.3	NA	NA
Cleaned read pairs	103923038	138.1	28696082263	84.8	171253467	137
Mapped to genome (%)	97,895,501 (94.2)	NA	NA	NA	161,102,520 (94.1)	NA
