# Supplementary material for: Genome sequence of the corn leaf aphid (Rhopalosiphum maidis Fitch)
Source: Gigascience. 2019 Apr 6;8(4):giz033. doi: 10.1093/gigascience/giz033 (PMC6451198; doi:10.1093/gigascience/giz033)
Supplement: Supplemental Files [file giz033_supplemental_files.zip › Supplementary Data S10 - Rma01760.trim_phyml_tree]

(met3:0.00402974,met4:0.00406769,((met5:0.01568574,(met1:0.39071425,(oth4:1.27789133,(((arch1:0.04784907,arch4:0.10095670)100:0.54926327,(arch2:0.28752674,(arch3:0.20642403,arch5:0.23911577)100:0.16914108)100:0.33801364)100:0.69225353,(((bac1:0.07687347,bac3:0.09102676)100:0.47827346,(bac2:0.21298731,bac5:0.27241715)100:0.44640285)84:0.20407918,(((fun1:0.23381379,fun5:0.22529391)100:0.21686676,(fun3:0.34159941,(Rma01760:0.43885473,(fun2:0.20910018,fun4:0.16329956)100:0.18884023)65:0.07718822)74:0.07334309)97:0.41491612,(bac4:0.89199797,((plant4:0.70529433,((plant1:0.02877819,plant5:0.02742943)100:0.12317546,(plant2:0.10303680,plant3:0.08332286)86:0.06371496)100:0.50653029)97:0.14391381,(oth3:0.84734381,(oth2:0.37498315,(oth1:0.50166338,oth5:0.38161359)100:0.67278803)90:0.15408762)95:0.16400244)91:0.20205695)75:0.12988539)44:0.05837853)30:0.07031664)35:0.23128217)100:2.30554434)98:0.33215506)51:0.00534339,met2:0.02684286)97:0.01636460);
