# Supplementary material for: Genome sequence of the corn leaf aphid (Rhopalosiphum maidis Fitch)
Source: Gigascience. 2019 Apr 6;8(4):giz033. doi: 10.1093/gigascience/giz033 (PMC6451198; doi:10.1093/gigascience/giz033)
Supplement: Supplemental Files [file giz033_supplemental_files.zip › Supplementary Data S11 - Rma08772.trim_phyml_tree]

(oth1:0.36338031,(oth3:0.02041086,oth2:0.08555215)90:0.22647197,(oth5:1.22288541,(Rma08772:1.08765206,(oth4:1.53964898,bac1:2.01277921)50:0.26983859)68:0.39974896)100:1.39288456);
