# Supplementary material for: Genome sequence of the corn leaf aphid (Rhopalosiphum maidis Fitch)
Source: Gigascience. 2019 Apr 6;8(4):giz033. doi: 10.1093/gigascience/giz033 (PMC6451198; doi:10.1093/gigascience/giz033)
Supplement: Supplemental Files [file giz033_supplemental_files.zip › Supplementary Data S12 - Rma11572.trim_phyml_tree]

(oth3:0.14327103,oth4:0.04156857,(oth1:0.30659993,(oth2:0.97932909,(Rma11572:1.36824987,oth5:0.72376186)100:1.30706392)91:0.46282243)94:0.20612337);
