# Supplementary material for: Genome sequence of the corn leaf aphid (Rhopalosiphum maidis Fitch)
Source: Gigascience. 2019 Apr 6;8(4):giz033. doi: 10.1093/gigascience/giz033 (PMC6451198; doi:10.1093/gigascience/giz033)
Supplement: Supplemental Files [file giz033_supplemental_files.zip › Supplementary Data S13 - Rma10344.trim_phyml_tree]

(bac1:1.18721180,met1:0.47653752,(fun1:1.10224796,((((plant4:0.16358790,plant5:0.19113815)97:0.39530981,(plant2:1.26106899,plant3:0.64230035)56:0.16085142)50:0.12904245,(plant1:0.42057547,Rma10344:2.36437222)43:0.13555754)99:0.43680770,(oth3:1.05753225,(((oth4:0.39387336,oth1:0.23811176)99:0.22875496,oth2:0.20593130)67:0.15441614,oth5:1.23245491)71:0.17082016)78:0.27486670)100:1.40550955)100:1.17002641);
