# Supplementary material for: Genome sequence of the corn leaf aphid (Rhopalosiphum maidis Fitch)
Source: Gigascience. 2019 Apr 6;8(4):giz033. doi: 10.1093/gigascience/giz033 (PMC6451198; doi:10.1093/gigascience/giz033)
Supplement: Supplemental Files [file giz033_supplemental_files.zip › Supplementary Data S14 - Rma11418.trim_phyml_tree]

(plant3:0.06489239,plant5:0.07076036,(plant4:0.18839112,(plant2:0.60202968,(plant1:0.64403214,(Rma11418:1.40591633,((((oth5:2.12628593,oth4:0.47380885)60:0.25270672,(oth2:0.21697690,oth3:1.39351450)28:0.19078158)30:0.07244673,oth1:0.32992565)100:0.50262893,(bac1:2.66887845,(fun1:1.53797944,(((bac3:0.51130702,bac2:0.76454459)66:0.25408648,((met4:0.25142614,(met5:0.24892639,met1:0.36367173)42:0.05380992)69:0.22222976,(met3:0.74037871,met2:0.76896087)90:0.33715203)89:0.19226148)45:0.08230358,bac4:2.58498755)99:0.63434570)98:0.36329120)100:0.63085609)83:0.13839686)88:0.13158296)98:0.22507348)100:0.54599252)100:0.15220839);
