# Supplementary material for: Genome sequence of the corn leaf aphid (Rhopalosiphum maidis Fitch)
Source: Gigascience. 2019 Apr 6;8(4):giz033. doi: 10.1093/gigascience/giz033 (PMC6451198; doi:10.1093/gigascience/giz033)
Supplement: Supplemental Files [file giz033_supplemental_files.zip › Supplementary Data S15 - Rma12243.trim_phyml_tree]

(bac1:1.66737104,met1:0.85588957,(oth5:1.81488724,((oth2:0.28678301,(oth4:0.76325264,oth1:0.43590093)58:0.12123546)38:0.14143742,(oth3:1.33068245,(Rma12243:2.96346820,(plant1:0.41894353,(((plant4:0.16046577,plant5:0.17365312)98:0.39118934,plant3:0.67339514)39:0.11447868,plant2:1.29179152)57:0.25755531)50:0.27094006)79:0.44141849)32:0.18938803)34:0.60043981)100:2.80438239);
