# Supplementary material for: Genome sequence of the corn leaf aphid (Rhopalosiphum maidis Fitch)
Source: Gigascience. 2019 Apr 6;8(4):giz033. doi: 10.1093/gigascience/giz033 (PMC6451198; doi:10.1093/gigascience/giz033)
Supplement: Supplemental Files [file giz033_supplemental_files.zip › Supplementary Data S16 - Rma13322.trim_phyml_tree]

(plant5:0.07342241,plant4:0.10503089,(plant3:0.15549570,(plant2:0.71413553,(Rma13322:1.69589474,(plant1:0.46359110,(((fun2:0.69029721,fun1:1.88617859)88:0.40833825,(bac3:2.05222515,((met2:0.93591386,(met3:0.38822747,(met1:0.19427802,(met5:0.47313072,met4:0.26801531)57:0.05187888)90:0.06963795)98:0.21514801)84:0.27356846,(bac2:0.58717426,bac1:0.76786305)39:0.11727763)38:0.16015536)100:0.70696205)100:1.04134552,((oth2:0.33121442,((oth4:0.60889594,oth1:0.26695937)88:0.22955740,oth5:2.23791061)56:0.18557937)64:0.18359537,oth3:1.11366066)91:0.38089667)74:0.30277211)39:0.02543842)87:0.21442889)99:0.41519423)58:0.04913645);
