# Supplementary material for: Genome sequence of the corn leaf aphid (Rhopalosiphum maidis Fitch)
Source: Gigascience. 2019 Apr 6;8(4):giz033. doi: 10.1093/gigascience/giz033 (PMC6451198; doi:10.1093/gigascience/giz033)
Supplement: Supplemental Files [file giz033_supplemental_files.zip › Supplementary Data S18 - Rma14036.trim_phyml_tree]

(plant3:0.14825970,plant4:0.12578978,(plant5:0.23967060,(plant2:0.81950404,(((((((met4:0.50775196,met3:0.24802168)51:0.06445918,met5:0.24482180)68:0.09042025,(met1:0.92189558,met2:0.37739682)95:0.11427516)93:0.28175215,(bac3:2.32642240,(bac1:0.62350685,bac2:0.53607551)53:0.09962852)94:0.26018728)100:0.88259455,(fun2:0.92283888,fun1:2.44244430)76:0.33974810)100:1.20161516,((oth2:0.35764002,(oth1:0.32431363,oth4:0.88576927)75:0.20288237)86:0.21641240,(oth5:1.16714657,oth3:1.18708169)54:0.16752328)93:0.32729172)88:0.30933860,(plant1:0.43517369,Rma14036:1.52402447)58:0.12570855)60:0.08040568)100:0.43138236)100:0.12145247);
