# Supplementary material for: Genome sequence of the corn leaf aphid (Rhopalosiphum maidis Fitch)
Source: Gigascience. 2019 Apr 6;8(4):giz033. doi: 10.1093/gigascience/giz033 (PMC6451198; doi:10.1093/gigascience/giz033)
Supplement: Supplemental Files [file giz033_supplemental_files.zip › Supplementary Data S19 - Rma15269.trim_phyml_tree]

(plant3:0.11476934,plant5:0.15924579,(plant4:0.19572978,(plant2:0.56775692,(plant1:0.53378589,(Rma15269:1.46215708,((oth3:1.12579802,(oth2:0.33945033,(oth1:0.39062990,(oth5:1.19990574,oth4:0.59828698)71:0.29164656)62:0.19702858)48:0.17454159)93:0.28617088,(fun3:0.94378968,(fun2:2.38675155,(bac4:1.99618860,(((met5:0.40251979,(met1:0.28483553,(met3:0.34020928,(met2:1.06584814,met4:0.22692044)76:0.05698866)27:0.05019644)31:0.07133024)100:0.37120974,((bac5:2.69658589,(bac3:0.55191021,bac2:1.41072015)30:0.00112136)34:0.13035059,bac1:0.93893007)39:0.15259887)35:0.20060169,fun1:1.94589156)57:0.12431213)68:0.28002937)49:0.22460216)100:1.04956947)81:0.24003898)47:0.07623978)86:0.28970859)100:0.48059483)100:0.15793522);
