# Supplementary material for: Genome sequence of the corn leaf aphid (Rhopalosiphum maidis Fitch)
Source: Gigascience. 2019 Apr 6;8(4):giz033. doi: 10.1093/gigascience/giz033 (PMC6451198; doi:10.1093/gigascience/giz033)
Supplement: Supplemental Files [file giz033_supplemental_files.zip › Supplementary Data S2 - Rma07998.trim_phyml_tree]

(bac2:0.08196902,bac3:0.09336121,(bac4:0.80760562,(bac5:0.97859728,((bac1:0.69831386,Rma07998:0.82648989)91:0.28891861,(plant1:1.55167798,(((arch1:0.12166146,arch3:0.17780641)96:0.14164987,(arch2:0.20503523,(arch4:0.21017483,arch5:0.20643972)98:0.19444278)51:0.09605710)100:1.09456951,(fun1:0.79768995,fun2:0.86594550)100:0.57390407)87:0.33809580)96:0.62542416)54:0.22000811)68:0.28696974)100:0.68998696);
