# Supplementary material for: Genome sequence of the corn leaf aphid (Rhopalosiphum maidis Fitch)
Source: Gigascience. 2019 Apr 6;8(4):giz033. doi: 10.1093/gigascience/giz033 (PMC6451198; doi:10.1093/gigascience/giz033)
Supplement: Supplemental Files [file giz033_supplemental_files.zip › Supplementary Data S20 - Rma16213.trim_phyml_tree]

(fun1:0.57158259,(fun2:0.35211725,fun3:0.33951722)70:0.17597697,(fun5:1.51871626,((((bac1:2.49105206,(fun4:1.33139178,((oth4:1.17362761,((oth1:0.46153696,oth3:0.27436725)86:0.19117375,(oth5:0.97316128,oth2:0.84082954)97:0.29354407)59:0.10008001)95:0.37512056,(Rma16213:1.48919208,((plant2:0.82369700,(plant5:0.21796474,(plant3:0.17950045,plant4:0.17725161)97:0.08757125)100:0.42597005)32:0.08805568,plant1:0.61676727)11:0.00055001)78:0.28713261)100:0.92176119)85:0.34924228)97:0.68832577,((met5:0.24661997,(met2:0.27399305,(met3:0.29816931,met4:0.14916524)39:0.01049307)36:0.02143735)62:0.06510622,met1:0.20382393)100:0.53874705)49:0.05121428,bac3:1.19257893)26:0.08770395,(bac5:2.31285252,(bac4:0.61389433,bac2:0.57292608)39:0.11738425)29:0.04896923)92:0.39448123)99:0.42791844);
