# Supplementary material for: Genome sequence of the corn leaf aphid (Rhopalosiphum maidis Fitch)
Source: Gigascience. 2019 Apr 6;8(4):giz033. doi: 10.1093/gigascience/giz033 (PMC6451198; doi:10.1093/gigascience/giz033)
Supplement: Supplemental Files [file giz033_supplemental_files.zip › Supplementary Data S21 - Rma16838.trim_phyml_tree]

(plant3:0.14880161,plant4:0.12687319,(plant5:0.23389851,((plant1:0.56090531,(plant2:0.66479257,Rma16838:1.41602315)36:0.21401642)22:0.00134166,((((bac3:2.34663757,(bac2:0.54507152,bac1:0.63213598)44:0.09840862)88:0.26112643,((met5:0.24539396,(met4:0.51112926,met3:0.25010899)67:0.06443941)71:0.08748748,(met1:0.92691466,met2:0.37739044)90:0.11795432)90:0.28024645)100:0.88288560,(fun1:2.47043563,fun2:0.92989735)76:0.34700579)100:1.21182968,((oth2:0.35919304,(oth1:0.32271814,oth4:0.89135538)75:0.20270339)90:0.21917185,(oth5:1.17066646,oth3:1.19021635)57:0.16603240)94:0.33242575)89:0.31809999)100:0.48251128)100:0.12676087);
