# Supplementary material for: Genome sequence of the corn leaf aphid (Rhopalosiphum maidis Fitch)
Source: Gigascience. 2019 Apr 6;8(4):giz033. doi: 10.1093/gigascience/giz033 (PMC6451198; doi:10.1093/gigascience/giz033)
Supplement: Supplemental Files [file giz033_supplemental_files.zip › Supplementary Data S3 - Rma09603.trim_phyml_tree]

(fun3:0.63836469,fun5:0.52535561,(fun1:0.80453733,((fun2:0.83814459,fun4:0.66946997)100:0.44130558,(Rma09603:2.21132467,(bac1:0.36852795,(bac3:0.22294944,(bac5:0.22573867,(bac2:0.26597350,bac4:0.35355536)99:0.17896939)95:0.20365806)98:0.32195650)100:0.59014249)98:0.30762113)96:0.28275063)92:0.16639990);
