# Supplementary material for: Genome sequence of the corn leaf aphid (Rhopalosiphum maidis Fitch)
Source: Gigascience. 2019 Apr 6;8(4):giz033. doi: 10.1093/gigascience/giz033 (PMC6451198; doi:10.1093/gigascience/giz033)
Supplement: Supplemental Files [file giz033_supplemental_files.zip › Supplementary Data S4 - Rma01752.trim_phyml_tree]

(fun3:0.10184540,fun5:0.03795607,((fun1:0.60759631,(Rma01752:0.60681248,(fun2:0.14528249,fun4:0.23483587)100:0.44947962)70:0.15275301)38:0.10363391,(((bac3:0.79461948,bac5:0.46120478)43:0.10382843,((bac4:0.28994291,(bac1:0.15523437,bac2:0.46913130)93:0.23219587)99:0.61360996,(oth1:0.20418702,(oth2:0.65652031,(oth3:0.64030919,(oth5:1.06338776,(oth4:0.63220367,((plant2:0.00000000,(plant1:0.20395157,plant5:0.00000000)8:0.04296534)2:0.00000000,(plant4:0.00000000,plant3:0.00000000)22:0.00000000)96:1.20723462)28:0.18088200)36:0.16779396)55:0.49253876)8:0.26849235)100:73.74051697)4:0.00294101)21:0.24424434,(arch2:0.59978176,(arch1:0.52520478,(arch5:0.29510068,(arch3:0.28345533,arch4:0.41669956)57:0.12349247)94:0.44280879)63:0.16406011)58:0.19114426)96:0.81982217)100:0.63079253);
