# Supplementary material for: Genome sequence of the corn leaf aphid (Rhopalosiphum maidis Fitch)
Source: Gigascience. 2019 Apr 6;8(4):giz033. doi: 10.1093/gigascience/giz033 (PMC6451198; doi:10.1093/gigascience/giz033)
Supplement: Supplemental Files [file giz033_supplemental_files.zip › Supplementary Data S5 - Rma01754.trim_phyml_tree]

(plant1:0.00000000,plant3:0.11810607,((plant4:0.57477543,(plant5:0.41510543,plant2:0.39484673)84:0.28171282)50:0.20248208,(oth1:1.24073157,(bac2:1.15315432,(bac3:1.35992867,((Rma01754:0.89286089,((fun5:0.70705907,(fun1:0.52023466,fun2:0.33723923)99:0.27490433)62:0.12084824,(fun3:0.15523166,fun4:0.15624268)98:0.52493747)56:0.18657460)70:0.19420138,((arch2:0.78950822,(arch1:0.47819216,(arch3:0.30809290,(arch4:0.26091636,arch5:0.30672691)54:0.13326341)95:0.27902344)42:0.10680179)67:0.17101716,(bac5:0.34594288,(bac1:0.63228988,bac4:0.60339710)57:0.12936581)63:0.13494128)88:0.38087350)97:1.44648252)62:0.38327416)87:0.92646995)51:0.28120469)95:0.41901771);
