# Supplementary material for: Genome sequence of the corn leaf aphid (Rhopalosiphum maidis Fitch)
Source: Gigascience. 2019 Apr 6;8(4):giz033. doi: 10.1093/gigascience/giz033 (PMC6451198; doi:10.1093/gigascience/giz033)
Supplement: Supplemental Files [file giz033_supplemental_files.zip › Supplementary Data S6 - Rma01753.trim_phyml_tree]

((met1:0.43358012,(((arch1:0.04396146,arch4:0.12263930)100:0.53569543,(arch2:0.28299722,(arch3:0.21329865,arch5:0.24196741)100:0.16572111)100:0.34779487)100:0.51357928,(oth4:1.52747656,(((bac2:0.06270974,(bac1:0.13089550,bac4:0.09287309)43:0.02033150)100:0.50059452,(bac3:0.21451365,bac5:0.28337577)100:0.47146996)85:0.19958215,(((fun1:0.23884210,fun5:0.22488110)100:0.23072166,(fun3:0.35672937,(Rma01753:0.42515694,(fun2:0.21269670,fun4:0.16141177)100:0.19676217)60:0.07781992)40:0.06307594)97:0.38968270,((oth3:0.84199020,(oth2:0.36299538,(oth1:0.48830622,oth5:0.37643518)100:0.67742961)91:0.15842937)95:0.14779773,(plant4:0.69832198,((plant1:0.02751626,plant5:0.03345622)100:0.11907556,(plant2:0.10864410,plant3:0.08207817)78:0.05288826)100:0.47941354)95:0.18589117)94:0.30479733)53:0.07873361)42:0.07425636)42:0.17694412)100:2.40813769)97:0.35183155,met5:0.01529225,((met4:0.00407422,met3:0.00404538)100:0.01636185,met2:0.03119461)53:0.00562657);
