# Supplementary material for: Genome sequence of the corn leaf aphid (Rhopalosiphum maidis Fitch)
Source: Gigascience. 2019 Apr 6;8(4):giz033. doi: 10.1093/gigascience/giz033 (PMC6451198; doi:10.1093/gigascience/giz033)
Supplement: Supplemental Files [file giz033_supplemental_files.zip › Supplementary Data S7 - Rma01756.trim_phyml_tree]

(fun4:0.19197413,fun5:0.20181670,((fun1:0.66589276,fun3:0.34558230)100:0.44126711,(fun2:0.91070095,(Rma01756:1.32381364,((bac4:0.20734979,(bac3:0.42322054,bac1:0.14036138)79:0.16244302)92:0.33607022,(bac2:0.84503952,(bac5:0.49315477,(arch3:0.68583911,((arch1:0.57222191,arch2:0.47938400)89:0.20105781,(arch4:0.31888824,arch5:0.30383973)100:0.30769531)66:0.16894489)88:0.28469613)44:0.07768726)41:0.12626709)100:0.60796349)51:0.24732059)27:0.04764893)100:0.61245468);
