# Supplementary material for: Genome sequence of the corn leaf aphid (Rhopalosiphum maidis Fitch)
Source: Gigascience. 2019 Apr 6;8(4):giz033. doi: 10.1093/gigascience/giz033 (PMC6451198; doi:10.1093/gigascience/giz033)
Supplement: Supplemental Files [file giz033_supplemental_files.zip › Supplementary Data S8 - Rma01758.trim_phyml_tree]

(bac2:0.29564317,bac3:0.12847334,((((plant1:0.43279502,(plant5:0.03884760,(plant4:0.09017409,(plant2:0.01460937,plant3:0.00003063)96:0.31141449)76:0.07812291)85:0.47896561)74:0.33535361,oth2:1.05333747)56:0.19888852,oth1:0.86894270)77:1.00077899,((fun1:0.69300116,((fun2:0.17108769,fun4:0.28119428)99:0.55411087,(Rma01758:0.54605846,(fun3:0.12515908,fun5:0.02625607)100:0.86287156)30:0.14345497)30:0.18763926)42:0.20818512,(((bac1:0.45757245,bac4:0.38720291)100:0.73158755,bac5:0.43710930)50:0.14837105,(arch2:0.85362360,((arch5:0.38808738,(arch4:0.44258782,arch3:0.38280969)74:0.12882733)93:0.35961945,arch1:0.67005761)46:0.11556716)59:0.25115074)83:0.62383575)96:1.90593217)100:1.78845390);
