# Supplementary material for: Genome sequence of the corn leaf aphid (Rhopalosiphum maidis Fitch)
Source: Gigascience. 2019 Apr 6;8(4):giz033. doi: 10.1093/gigascience/giz033 (PMC6451198; doi:10.1093/gigascience/giz033)
Supplement: Supplemental Files [file giz033_supplemental_files.zip › Supplementary Data S9 - Rma01759.trim_phyml_tree]

(plant3:0.00000001,plant4:0.00000001,((plant5:0.15955735,plant2:0.08665854)95:0.38545404,(plant1:0.25378414,(oth2:1.02297227,(oth1:0.78252831,((((arch1:0.53647946,(arch5:0.34555091,(arch3:0.26643715,arch4:0.45219309)60:0.10434245)76:0.27823592)69:0.19018436,arch2:0.72702215)66:0.26266065,(bac5:0.49553554,(bac3:0.76169561,(bac2:0.83281767,(bac1:0.37787936,bac4:0.21845154)99:0.50011257)42:0.08023128)35:0.09552868)77:0.20663533)57:0.35216506,(Rma01759:0.52438789,((fun2:0.17976164,fun4:0.20508334)100:0.58764001,((fun3:0.07659265,fun5:0.07585656)100:0.78296057,fun1:0.62847045)33:0.08084855)44:0.14685893)76:0.38264479)100:2.90347757)71:0.31989263)81:0.39292245)84:0.34287689)99:0.54953935);
